# Supplementary material for: Association between Immediate Postoperative Radiographic Findings and Failed Internal Fixation for Trochanteric Fractures: Systematic Review and Meta-Analysis
Source: J Clin Med. 2022 Aug 19;11(16):4879. doi: 10.3390/jcm11164879 (PMC9409751; doi:10.3390/jcm11164879)
Supplement: Supplementary file 1 [file jcm-11-04879-s001.zip]

Archive with 1 entries (1 files):
- jcm-1830678-supplementary.pdf
